# Supplementary material for: Hypertensive Patients Exhibit Enhanced Thrombospondin-1 Levels at High-Altitude
Source: Life (Basel). 2021 Aug 29;11(9):893. doi: 10.3390/life11090893 (PMC8469964; doi:10.3390/life11090893)
Supplement: Supplementary file 1 [file life-11-00893-s001.zip]

Archive with 1 entries (1 files):
- life-1356239-supplementary.pdf
